# Supplementary material for: Yield Determination in Major Small Grain Crops in Response to Nitrogen Fertilization
Source: Plants (Basel). 2025 Mar 24;14(7):1017. doi: 10.3390/plants14071017 (PMC11990440; doi:10.3390/plants14071017)
Supplement: Supplementary file 1 [file plants-14-01017-s001.zip]

Archive with 1 entries (1 files):
- plants-3514797-supplementary.xlsx
