# Supplementary material for: Yield Determination in Major Small Grain Crops in Response to Nitrogen Fertilization
Source: Plants (Basel). 2025 Mar 24;14(7):1017. doi: 10.3390/plants14071017 (PMC11990440; doi:10.3390/plants14071017)
Supplement: Supplementary file 1 [file plants-14-01017-s001.zip › plants-3514797-supplementary.xlsx]

## Sheet: Table S1
Supplementary Table S1. Grain yield (GY), grain weight (GW), grain number per spike (GNS), grain number per unit area (GN), spike number (SN), spike dry weight at anthesis (SDWa) and fruiting efficiency (FE) of small grain crops across differnt environements (Location × growing season), species, nitrogen treatment and species × nitrogen treatment interaction
Treatment		Traits
		GY	GW	GNS	GN	SN	SDWa	FE
Enivornment	NS 19/20	8359.73d	43.51b	37.17a	19393.5d	574.63de	1764.18c	112.98d
	NS 20/21	9693.75e	44.03b	41.37c	22376.3e	586.1ef	2253.38e	102.47c
	NS 21/22	9937.19f	45.48c	38.95b	22044.35e	605.54f	2243.84de	101.69c
	SM 19/20	7029.66c	49.05e	35.73a	14789.06b	423.19b	1588.42b	94.74b
	SM 20/21	6765b	40.99a	35.84a	16915.86c	513.55c	2107.13d	84.3a
	SO 19/20	5786.46a	47.83d	37.15a	12270.51a	357.37a	1350.21a	92.98b
	SO 20/21	8494.79d	46.19c	37.36ab	18679.37d	554.8d	2110.66de	93.67b
Species	Two rowed barley	7997.1b	49.4d	22.42a	16368.88a	735.92c	2096.66c	81.95a
	Six rowed barley	7675.6a	47.38c	39.85c	16502.48a	413.42a	1615.31a	102.64c
	Wheat	7656.16a	40.17a	37.5b	19246.96b	518.32b	1761.69b	112.29d
	Triticale	8709.19c	44.24b	50.84d	20149.65c	398.16a	2193.67d	93.3b
Nitrogen treatment	0	7667.68a	44.58a	36.68a	17127.81a	503.98a	1872.69a	95.07a
	50	7970.5b	45.65b	37.55b	17861.18b	508.93a	1887.61a	97.4ab
	100	8390.35c	45.66b	38.74c	19211.99c	536.45b	1990.2b	100.16b
Species x N treatment	Two rowed barley 0N	7660.98bcd	49.3gh	21.49a	15790.53a	739.24de	2119.35d	78.71a
	Two rowed barley 50N	7973.75de	50.21h	23.06a	15991.36a	704.26d	1999.51cd	83.52ab
	Two rowed barley 100N	8356.56fg	48.69fgh	22.71a	17324.74b	764.28e	2171.12de	83.63ab
	Six rowed barley 0N	7396.06ab	47.55ef	40.4cd	15816.97a	387.74a	1545.96a	98.22cde
	Six rowed barley 50N	7520.33abc	47.96efg	38.48bcd	15995.03a	415.09ab	1633.7ab	102.8def
	Six rowed barley 100N	8110.39ef	46.63de	40.66d	17695.45b	437.43b	1666.26ab	106.91efg
	Wheat 0N	7256.42a	40.39a	36.19b	18097.14bc	501.5c	1730.67ab	107.97fg
	Wheat 50N	7801.71cde	40.07a	38.07bc	19752.75de	524.99c	1760.88b	113.67g
	Wheat 100N	7910.36de	40.04a	38.25bc	19891e	528.46c	1793.53bc	115.21g
	Triticale 0N	8357.26fg	45.37cd	48.63e	18806.59cd	387.45a	2094.77d	90.82bc
	Triticale 50N	8586.21g	44.41bc	50.57e	19705.61de	391.39a	2156.35de	92.66bc
	Triticale 100N	9184.11h	42.95b	53.33f	21936.77f	415.63ab	2329.88e	96.43cd
Means followed by the same letter were not significantly different at P=0.05 by the Tukey’s test

## Sheet: Table S2
Supplementary Table S2. Characteristics of Tested Cultivars
Cultivar	Type	Quality Traits	Agronomic Traits	Yield Potential (t/ha)	Optimal Sowing Density (seeds/m²)	Optimal Sowing Period	Additional Notes
Simonida	Wheat	- Protein: 12-14%	- Winter hardiness: Excellent	4-5 (poor)	450 - 550	October 5-25	Widely grown in Serbia, recognized in the EU.
		- Wet gluten: 30-32%	- Height: 90-95 cm	6-8 (good)
		- Falling number: 250-300 sec	- Medium early maturity	>9 (excellent)
NS 40S	Wheat	- Protein: 11-13%	- Winter hardiness: Very good	4-6 (poor)	400 - 500	October 10-30	Recognized in the EU, high and stable yields.
		- Wet gluten: 24-30%	- Height: 80-85 cm	7-9 (good)
		- Falling number: 300-320 sec	- Medium late maturity	>10 (excellent)
Novosadski 565	Two-rowed Barley	- Protein: 10.5-12.5%	- Winter hardiness: Good	4-6 (poor)	350 - 450	October 5-20	Dual-purpose (brewing and feed), recognized in the EU.
		- Fine extract in malt: 79-81%	- Medium early maturity	7-9 (good)
		- Grain class I: >90%	- Very good disease resistance	>10 (excellent)
Novosadski 525	Two-rowed Barley	- Protein: 10-11.5%	- Medium early maturity	4-5 (poor)	350 - 450	October 5-20	High yield potential, suitable for brewing and livestock feed.
		- Fine extract: ~80%	- Excellent lodging resistance	6-8 (good)
		- 1000-grain weight: ~42g	- Very good disease resistance	>9 (excellent)
Nonius	Six-rowed Barley	- Protein: 13-14%	- Winter hardiness: Excellent	4-6 (poor)	350 - 450	October 5-20	Widely grown for feed, adaptable to various soil types.
		- 1000-grain weight: 44-47g	- Height: 85-90 cm	7-9 (good)
			- Medium late maturity	>10 (excellent)
Rudnik	Six-rowed Barley	- Protein: 13%	- Winter hardiness: Excellent	4-6 (poor)	350 - 450	October 5-20	High-quality grain for livestock feed.
		- 1000-grain weight: 41-46g	- Medium early maturity	7-9 (good)
			- Height: 85-90 cm	>10 (excellent)
Odisej	Triticale	- Protein: 12-14%	- Winter hardiness: Excellent	5-6 (poor)	400 - 550	October 10-25	Recognized in the EU, suitable for feed, bioethanol, and malt production.
		- Wet gluten: 21-26%	- Height: 100-110 cm	7-9 (good)
		- 1000-grain weight: 47-49g	- Very early maturity	>10 (excellent)
NS Paun	Triticale	- Protein: 12-15%	- Winter hardiness: Excellent	5-6 (poor)	400 - 550	October 5-20	Suitable for feed, renewable energy, and food industry.
		- Wet gluten: 20-25%	- Height: 90-100 cm	7-9 (good)
		- 1000-grain weight: 46-48g	- Medium late maturity	>10 (excellent)
